# Supplementary material for: Hexaallylaminocyclotriphosphazene-Modified Dental Compositions for 3D Printing of Dental Crowns
Source: Polymers (Basel). 2025 Dec 24;18(1):53. doi: 10.3390/polym18010053 (PMC12788158; doi:10.3390/polym18010053)
Supplement: Supplementary file 1 [file polymers-18-00053-s001.zip]

Archive with 1 entries (1 files):
- polymers-3945148-supplementary.pdf
